# Supplementary material for: CircEAF2 counteracts Epstein-Barr virus-positive diffuse large B-cell lymphoma progression via miR-BART19-3p/APC/β-catenin axis
Source: Mol Cancer. 2021 Dec 1;20:153. doi: 10.1186/s12943-021-01458-9 (PMC8638185; doi:10.1186/s12943-021-01458-9)
Supplement: Supplementary file 1 — Additional file 1: Table S1. The primer sequences used for real-time quantitative PCR. [file 12943_2021_1458_MOESM1_ESM.xlsx]

## Sheet: Sheet2
Table S1. The primer sequences used for real-time quantitative PCR
Name	Primer（5’-3’）
circEAF2-F	5'- GGA CAT CCT ACC ATG ACA CAG -3'
circEAF2-R	5'- TGG CAG AGT TAT GGT CAC CT -3'
TCONS_00023770-F	5'- TTG AGC ACT GTG ATG TCA GAA GGT -3'
TCONS_00023770-R	5'- CGG CTT TCC CAT TTC TGT TCT CCT -3'
hsa_circ_0001449-F	5'- TTC CAG CCA TAT AAA TGA CCA AGG -3'
hsa_circ_0001449-R	5'- TCT CCA GGT CCA CCT CAT TGC -3'
ENST00000556060-F	5'- ACT GAG ACA GAG CAC CAA GAG G -3'
ENST00000556060-R	5'- GAG CAG AAG AGC ATG ATT GTA GCC -3'
hsa_circ_0129945-F	5'- CGC CCA GTA TGG ATA ATT CAG TGA -3'
hsa_circ_0129945-R	5'- CAG TGA GGT TTG AAT GTT CAG CAT -3'
hsa_circ_0104811-F	5'- TGA AGC CAG ATT GCC ATG CCT AA -3'
hsa_circ_0104811-R	5'- ATA TCA CCC ACC TGG AGA TTC ACC -3'
chr2:89476004-89544456-F	5'- CCA GAC TCC ACT CTC CTC ACC T -3'
chr2:89476004-89544456-R	5'- CTG ACC CAC TGC CGC TGA AT -3'
hsa_circ_0128899-F	5'- GCA TCT GAG GGA AGA CCA GCA TAC -3'
hsa_circ_0128899-R	5'- GGG AGT TGA AAT CAG CCT GCC ATT -3'
APC-F	5'- AAA GTG AGC AGC TAC CAC GG -3'
APC-R	5'- CCT GGA GTG ATC TGT TAG TCG -3'
EAF2-F	5'- AAT AGC GCA GCG GGA TTC TC -3'
EAF2-R	5'- TTT GAA GTC ATA GCG CAC AGT -3'
GAPDH-F	5'- TGC ACC ACC AAC TGC TTA GC -3'
GAPDH-R	5'- GGC ATG GAC TGT GGT CAT GAG -3'
