# Supplementary material for: CircEAF2 counteracts Epstein-Barr virus-positive diffuse large B-cell lymphoma progression via miR-BART19-3p/APC/β-catenin axis
Source: Mol Cancer. 2021 Dec 1;20:153. doi: 10.1186/s12943-021-01458-9 (PMC8638185; doi:10.1186/s12943-021-01458-9)
Supplement: Supplementary file 3 — Additional file 3: Table S2. Sequence information of miRNA mimics and circ siRNA. [file 12943_2021_1458_MOESM3_ESM.xlsx]

## Sheet: Sheet1
Table S2. Sequence information of miRNA mimics and circ siRNA
Name		Sequence（5’-3’）
hsa-miR-361-3p	Sense	5'-UCC CCC AGG UGU GAU UCU GAU UU -3'
	Anti-sense	5'-AUC AGA AUC ACA CCU GGG GGA UU -3'
hsa-miR-4286	Sense	5'-ACC CCA CUC CUG GUA CC -3'
	Anti-sense	5'-UAC CAG GAG UGG GGU UU -3'
hsa-miR-99a-5p	Sense	5'-AAC CCG UAG AUC CGA UCU UGU G -3'
	Anti-sense	5'-CAA GAU CGG AUC UAC GGG UUU U -3'
hsa-miR-660-5p	Sense	5'-UAC CCA UUG CAU AUC GGA GUU G -3'
	Anti-sense	5'-ACU CCG AUA UGC AAU GGG UAU U -3'
hsa-miR-301a-5p	Sense	5'-GCU CUG ACU UUA UUG CAC UAC U -3'
	Anti-sense	5'-UAG UGC AAU AAA GUC AGA GCU U -3'
hsa-miR-579-5p	Sense	5'-UCG CGG UUU GUG CCA GAU GAC G -3'
	Anti-sense	5'-UCA UCU GGC ACA AAC CGC GAU U -3'
hsa-miR-93-3p	Sense	5'-ACU GCU GAG CUA GCA CUU CCC G -3'
	Anti-sense	5'-GGA AGU GCU AGC UCA GCA GUU U -3'
ebv-mir-BART19-WT	Sense	5'-UUU UGU UUG CUU GGG AAU GCU -3'
	Anti-sense	5'-CAU UCC CAA GCA AAC AAA AUU -3'
ebv-mir-BART19-Mut	Sense	5'-UAA ACA AUG CUU GGG AAU GCU-3'
	Anti-sense	5'-CAU UCC CAA GCA UUC UUU AUU -3'
ebv-mir-BART4	Sense	5'-GAC CUG AUG CUG CUG GUG UGC U -3'
	Anti-sense	5'-CAC ACC AGC AGC AUC AGG UCU U -3'
ebv-mir-BART7	Sense	5'-CAU CAU AGU CCA GUG UCC AGG G -3'
	Anti-sense	5'-CUG GAC ACU GGA CUA UGA UGU U -3'
circEAF2-siRNA	Sense	5'-UAC UUU AAA UGA CUU CAA ATT -3'
	Anti-sense	5'-UUU GAA GUC AUU UAA AGU ATT -3'
Negative control-siRNA	Sense	5'-UUA AAU GAC UUC AAA CCU GTT -3'
	Anti-sense	5'-CAG GUU UGA AGU CAU UUA ATT -3'
