# Supplementary material for: CircEAF2 counteracts Epstein-Barr virus-positive diffuse large B-cell lymphoma progression via miR-BART19-3p/APC/β-catenin axis
Source: Mol Cancer. 2021 Dec 1;20:153. doi: 10.1186/s12943-021-01458-9 (PMC8638185; doi:10.1186/s12943-021-01458-9)
Supplement: Supplementary file 4 — Additional file 4: Table S3. Sequence information of biotinylated probes. [file 12943_2021_1458_MOESM4_ESM.xlsx]

## Sheet: Sheet1
Table S3. Sequence information of biotinylated probes
Probe Name	Probe Type	Sequence
miR-BART19 probe	Positive Probe	5' biotin TTTTGTTTGCTTGGGAATGCT 3'
Oligo probe (miR-BART19)	Negative Probe	5' biotin AGCATTCCCAAGCAAACAAAA 3'
circEAF2 probe	Positive Probe	5' biotin GTGTCAATAGAAGCAGGTTTGAAGTCATTTAAAGTATTCATCAGAAGGCCACTG 3'
Oligo probe (circEAF2)	Negative Probe	5' biotin CAGTGGCCTTCTGATGAATACTTTAAATGACTTCAAACCTGCTTCTATTGACAC 3'
